# Supplementary material for: Highly Efficient A-to-G Editing in PFFs via Multiple ABEs
Source: Genes (Basel). 2023 Apr 13;14(4):908. doi: 10.3390/genes14040908 (PMC10137487; doi:10.3390/genes14040908)
Supplement: Supplementary file 1 [file genes-14-00908-s001.zip]

Archive with 3 entries (3 files):
- genes-2248170-supplementary.pdf
- supplementary table S1.xlsx
- supplementary table S2.xlsx
